# Supplementary material for: Mutations in the Testis-Specific Enhancer of SOX9 in the SRY Independent Sex-Determining Mechanism in the Genus Tokudaia
Source: PLoS One. 2014 Sep 29;9(9):e108779. doi: 10.1371/journal.pone.0108779 (PMC4181316; doi:10.1371/journal.pone.0108779)
Supplement: Table S1 — The identity of SOX9 and SF1 sequences between mouse and Tokudaia . (XLSX) [file pone.0108779.s004.xlsx]

## Sheet: Sheet1
	Table S1. The identithy of SOX9 and SF1 sequences between mouse and Tokudaia
	Gene	Nucleotide (bp)	Amino acid (aa)
	SOX9	96.7% (1,474/1,524)	99.4% (504/507)
	SF1	97.5% (1,354/1,389)	99.8% (461/462)
