# Supplementary material for: Mutations in the Testis-Specific Enhancer of SOX9 in the SRY Independent Sex-Determining Mechanism in the Genus Tokudaia
Source: PLoS One. 2014 Sep 29;9(9):e108779. doi: 10.1371/journal.pone.0108779 (PMC4181316; doi:10.1371/journal.pone.0108779)
Supplement: Table S2 — Primer list. (XLSX) [file pone.0108779.s005.xlsx]

## Sheet: Sheet1
	Table S2. Primer list
	Experiment	Direction of primer	Primer sequence
	Cloning
	TES	F	5' - AGG TAC CCA TAC CTG TTT TAC GAA GT - 3'
		R	5' - TAG ATC TTG AGC TCC TTG GGA TGT - 3'
	TESCO	F	5' - AAA CMT TTR TCC AGN AAG ATT TC - 3'
		R	5' - GCA CCT CCA TCG TGT CAT AC - 3'
	Partial sequences of SOX9	F	5' - TCG GAA CTG NCT GGA AAC TT - 3'
		R	5' - ATT ACA AAG TCC AAA CAG GCA G - 3'
		F	5' - SGA ACA GAC TCA CAT CTC TCC - 3'
		R	5' - GYG GCA RGT ATT GGT CAA AC - 3'
	CDS of SOX9	F	5' - AGG ATC CAG CGC CTC TGC TAA GT - 3'
		R	5' - ACT CGA GGC CAT TTG CAA TAT GTT G - 3'
	Partial sequences of SF1	F	5' - GCA TGG ACT ATT CGT ACG AC -3'
		R	5' - TAA TGC AAG GAG TCT TTT GG - 3'
		F	5' - CVC RSK MGC CAC YGY CCY ACC TG - 3'
		R	5' - ACC TCC TGT CCA GTA ACT AGC - 3'
	Estimation of the length from SOX9 to TESCO	F	5' - AAA CMT TTR TCC AGN AAG ATT TC - 3'
		R	5' - ATT ACA AAG TCC AAA CAG GCA G - 3'
	Construction of the expression vectors
	SRY2	F	5' - AGG ATC CGA GAC AGG TGA CAA - 3'
		R	5' - CCG CTC GAG TCA TGA GAC TG - 3'
	SRY2AtoS	F	5' - CAA GTT GGC CCA GCA GAA T - 3'
		R	5' - ATT CTG CTG GGC CAA CTT G - 3'
	Construction of the basic vector
	Sox9 promotor	F	5' - GAA GAT CTA CCC TCT GGC TGA GC - 3'
		R	5' - CCC AAG CTT AAA GGC GAG AA - 3'
	TESCO of T. muenninki	F	5' - GGG TAC CCG TAT GTC ACA TAC CTA A - 3'
		R	5' - GAA GAT CTG TAA CAA ATA ATT AAC ACC ACA - 3'
	TESCO of T. osimensis and T. tokunoshimensis	F	5' - GGG GTA CCT GTA TGT CAC ATA CCT AA - 3'
		R	5' - GAA GAT CTG TAA CAG ATA ATT AAC ACC ACA - 3'
	Mutations in binding sites
	SRY binding site 1	F	5' - GGT AGC CTG TCT CTA TTG TTG AAT AAC T - 3'
		R	5' - AGT TAT TCA ACA ATA GAG ACA GGC TAC C - 3'
	SRY binding site 3	F	5' - CCC ATT CTG TAC ACT ATT GTT CTT CAG T - 3'
		R	5' - ACT GAA GAA CAA TAG TGT ACA GAA TGG G - 3'
	SF1 binding sites 1&2	F	5' - ATC AGA CAA GGA AGG GCC TTG CT - 3'
		R	5' - AGC AAG GCC CTT CCT TGT CTG AT - 3'
	SF1 binding site 3	F	5' - CCC ATT CTG TAC ACT ATT GTT CTT CAG T - 3'
		R	5' - ACT GAA GAA CAA TAG TGT ACA GAA TGG G - 3'
	SF1 binding site 4	F	5' - GAA ATG CAC TGC CCT TGC TTA - 3'
		R	5' - TAA GCA AGG GCA GTG CAT TTC - 3'
	SF1 binding site 6	F	5' - AAT GAC CTT GTC CTC TTG AAC TCC - 3'
		R	5' - GGA GTT CAA GAG GAC AAG GTC ATT - 3'
